# Supplementary material for: Molecular Characterization of Fecal Extended-Spectrum β-Lactamase- and AmpC β-Lactamase-Producing Escherichia coli From Healthy Companion Animals and Cohabiting Humans in South Korea
Source: Front Microbiol. 2020 Apr 15;11:674. doi: 10.3389/fmicb.2020.00674 (PMC7174606; doi:10.3389/fmicb.2020.00674)
Supplement: Supplementary file 1 [file Data_Sheet_1.xlsx]

## Sheet: Sheet1
	Supplementary Material Distribution of ESBL/AmpC genotypes in fecal E. coli isolates from healthy companion animals and co-habiting humans
	Abbreviation: "H", hospital No.; "h", household No.
	Gray box indicates no sampling performed
			Companion animal										Co-habiting human
	H	N	Dog					Cat					Vet's staff					Staff's family
			1st	2nd	3rd	4th	5th	1st	2nd	3rd	4th	5th	1st	2nd	3rd	4th	5th	1st	2nd	3rd
	1	1
		2													CTX-55	CTX-14	CTX-55 CMY-2	CTX-15
		3	CMY-2	CMY-2	CMY-2	CMY-2							CTX-14	CTX-14	CTX-15
		4				CTX-15 CMY-2
		5				CTX-15 CMY-2
		6
		7													CTX-15
		8
		9																		CTX-15
		10
		11	CTX-14												CTX-14					CTX-14
		12
		13														CTX-14
		14
	2	1
		2																CTX-14
		3	CTX-55	CTX-55	CTX-55									CTX-14	CTX-14					CTX-14
		4															CTX-15
		5													CTX-14			CTX-14
		6
		7
		8														CTX-27
		9
		10
		11
		12
		13
	3	1
		2			CTX-14								DHA-1							CTX-27
		3	CTX-3 CTX-14	CTX-3 CTX-14	CTX-3 CTX-14								CTX-15	CTX-15
	4	1													CTX-14				CMY-2	CTX-14
		2											CTX-27		CTX-27	CTX-27				CTX-27
		3	CTX-24
		4
		5								CTX-27	CTX-27	CTX-27 CMY-2
		6															CTX-14
		7									CTX-15						CTX-27
	5	1																		CTX-14
		2														CTX-65 CMY-2
		3											CTX-27		CTX-27
		4	CTX-15			CTX-55
		5				CMY-2									CTX-14	CTX-65 DHA-1
		6				CTX-55
		7
		8				CTX-14 CMY-2
		9															CMY-2
		10															CTX-14
		11														CTX-15	CTX-55
	6	1
		2	CTX-14	CTX-14															CTX-14 DHA-1
		3				CTX-55
		4			CTX-27		CTX-27								CTX-65	CMY-2	CMY-2			CTX-15
		5	CTX-14			CMY-2										CTX-14
		6									CTX-27	CTX-14				CTX-14
		7		CMY-2	CMY-2	CMY-2							CTX-27		CTX-15	CTX-15 CTX-27
		8				CMY-2
	7	1			CTX-55 CMY-2										CTX-27
		2		CTX-1	CMY-2
		3													CTX-15 DHA-1			DHA-1		CTX-15 DHA-1
		4
		5											DHA-1
		6	CMY-2			CTX-15
		7											CMY-2
		8	CTX-14	CTX-14	CTX-14	CTX-14							CTX-14			CTX-14		CTX-14
		9					CTX-14										CTX-55
		10				CTX-55										CTX-3	CTX-14
		11				CTX-15	CTX-55
		12				CTX-24	CTX-24
		13														CTX-27
		14														CTX-27	CTX-27
		15				CTX-14 CMY-2										CTX-55
		16									CTX-14					CTX-14
	8	1
		2
		3			CTX-27										CTX-27
		4			CMY-2															CTX-15
		5		CTX-15
	9	1			CTX-14											CTX-15
		2
		3															CTX-14
		4				CTX-14										CTX-14	CTX-14 CTX-15
	10	1																		CTX-65
		2													CTX-15	CTX-14				CTX-27
		3													CTX-14					CTX-14
		4	CMY-2 DHA-1		CMY-2						CTX-14	CTX-14				CTX-14	CTX-14
		5					CTX-15
	11	1			CMY-2	CMY-2							CTX-14		CTX-15	CTX-55		CTX-14		CTX-14
		2	CTX-14																CMY-2
		3
		4		CTX-14	CTX-14	CTX-14														CTX-14
		5
		6
		7				CTX-15	CTX-14									CTX-14	CTX-27
		8
	12	1				CTX-64	CTX-14
		2												DHA-1	CTX-14	CTX-15	CTX-14 CTX-15			CTX-14
		3			CTX-14										CTX-15
		4								CTX-64					CTX-27
		5													CTX-15
		6
		7									CTX-64	CTX-64				CTX-64	CMY-48
		8				CTX-64
	13	1													CTX-55			CTX-15
		2	CMY-2		CMY-2										CTX-15
	14	1			CTX-15											CTX-15	CTX-15			CTX-14
		2											CTX-14		CTX-27	CTX-27		CTX-14
		3		CTX-55	CTX-15	CTX-55									CTX-15	CTX-15		CTX-27 CTX-55	CTX-14	CTX-3
		4	CTX-27	CTX-1	CTX-55															CTX-15
		5										CTX-15 CMY-2
		6									CTX-14					CTX-55	CTX-27
	15	1
		2				CMY-2
		3
		4									CTX-14
	16	1
		2														CTX-55	CTX-27 CTX-55
		3
		4
		5				CTX-15
		6
		7
		8
	17	1
		2
		3
		4
		5					CTX-55 CTX-65
	18	1														CTX-14
		2
		3				CMY-2 DHA-1	DHA-1
