# Supplementary material for: Molecular Characterization of Fecal Extended-Spectrum β-Lactamase- and AmpC β-Lactamase-Producing Escherichia coli From Healthy Companion Animals and Cohabiting Humans in South Korea
Source: Front Microbiol. 2020 Apr 15;11:674. doi: 10.3389/fmicb.2020.00674 (PMC7174606; doi:10.3389/fmicb.2020.00674)
Supplement: Supplementary file 2 [file Table_1.xlsx]

## Sheet: Sheet1
Table 1S. Genotypes of ESBL- and AmpC-producing fecal E. coli isolates from healthy companion animals and co-habiting humans
ESBL	AmpC	No. (%) of isolate
		Companion animal												Co-habiting human
		Dog						Cat						Vet’s staff						Staff’s family
		1st (n=66)	2nd (n=62)	3rd (n=62)	4th (n=66)	5th (n=35)	Total (n=291)	1st (n=5)	2nd (n=5)	3rd (n=5)	4th (n=38)	5th (n=38)	Total (n=91)	1st (n=71)	2nd (n=67)	3rd (n=67)	4th (n=101)	5th (n=75)	Total (n=381)	1st (n=71)	2nd (n=67)	3rd (n=67)	Total (n=205)
CTX-M-1		0	2	0	0	0	2	0	0	0	0	0	0	0	0	0	0	0	0	0	0	0	0
CTX-M-3		0	0	0	0	0	0	0	0	0	0	0	0	0	0	0	1	0	1	0	0	1	1
CTX-M-3 + CTX-M-14		1	1	1	0	0	3	0	0	0	0	0	0	0	0	0	0	0	0	0	0	0	0
CTX-M-15		1	1	2	4	0	8	0	0	0	1	0	1	1	1	9	5	3	19	2	0	4	6
CTX-M-15 + CTX-M-14		0	0	0	0	0	0	0	0	0	0	0	0	0	0	0	0	2	2	1	0	0	1
CTX-M-15 + CTX-M-27		0	0	0	0	0	0	0	0	0	0	0	0	0	0	0	1	0	1	0	0	0	0
CTX-M-15	CMY-2	0	0	0	2	0	2	0	0	0	0	1	1	0	0	0	0	0	0	0	0	0	0
CTX-M-15	DHA-1	0	0	0	0	0	0	0	0	0	0	0	0	0	0	1	0	0	1	0	0	1	1
CTX-M-55		1	2	2	5	1	11	0	0	0	0	0	0	0	0	2	4	2	8	0	0	0	0
CTX-M-55 + CTX-M-27		0	0	0	0	0	0	0	0	0	0	0	0	0	0	0	0	1	1	2	0	0	2
CTX-M-55 + CTX-M-65		0	0	0	0	1	1	0	0	0	0	0	0	0	0	0	0	0	0	0	0	0	0
CTX-M-55	CMY-2	0	0	1	0	0	1	0	0	0	0	0	0	0	0	0	0	1	1	0	0	0	0
CTX-M-24		1	0	0	1	1	3	0	0	0	0	0	0	0	0	0	0	0	0	0	0	0	0
CTX-M-27		1	0	2	0	1	4	0	0	1	2	0	3	3	0	6	5	4	18	0	0	3	3
CTX-M-27	CMY-2	0	0	0	0	0	0	0	0	0	0	1	1	0	0	0	0	0	0	0	0	0	0
CTX-M-64		0	0	0	2	0	2	0	0	1	1	1	3	0	0	0	1	0	1	0	0	0	0
CTX-M-65		0	0	0	0	0	0	0	0	0	0	0	0	0	0	1	0	0	1	0	0	1	1
CTX-M-65	CMY-2	0	0	0	0	0	0	0	0	0	0	0	0	0	0	0	1	0	1	0	0	0	0
CTX-M-65	DHA-1	0	0	0	0	0	0	0	0	0	0	0	0	0	0	0	1	0	1	0	0	0	0
CTX-M-14		5	3	5	3	3	19	0	0	0	4	2	6	5	2	7	11	5	30	4	1	9	14
CTX-M-14	CMY-2	0	0	0	2	0	2	0	0	0	0	0	0	0	0	0	0	0	0	0	0	0	0
CTX-M-14	DHA-1	0	0	0	0	0	0	0	0	0	0	0	0	0	0	0	0	0	0	0	1	0	1
	CMY-2	3	2	7	7	0	19	0	0	0	0	0	0	1	0	0	1	2	4	0	2	0	2
	CMY-2 + DHA-1	1	0	0	1	0	2	0	0	0	0	0	0	0	0	0	0	0	0	0	0	0	0
	CMY-48	0	0	0	0	0	0	0	0	0	0	0	0	0	0	0	0	1	1	0	0	0	0
	DHA-1	0	0	0	0	1	1	0	0	0	0	0	0	2	1	0	0	0	3	0	0	0	0
Total		14 (21.1)	11 (17.7)	20 (32.3)	27 (40.9)	8 (22.9)	80 (27.5)	0 (0)	0 (0)	2 (40.0)	8 (21.1)	5 (13.2)	15 (16.5)	12 (16.9)	4 (6.0)	26 (38.8)	31 (30.7)	21 (26.7)	94 (24.7)	9 (12.7)	4 (6.0)	19 (28.4)	32 (15.6)
